# Supplementary material for: Comparative Evaluation of the Prognostic Accuracy of IL-6 and Angiopoietin-2 for Early Severity Assessment in Acute Pancreatitis: A Systematic Review
Source: Diseases. 2026 Jan 7;14(1):24. doi: 10.3390/diseases14010024 (PMC12839801; doi:10.3390/diseases14010024)
Supplement: Supplementary file 1 [file diseases-14-00024-s001.zip]

Archive with 4 entries (4 files):
- Table S1,2.pdf
- Table S3.pdf
- Table S4.pdf
- Table S5.pdf
